# Supplementary material for: Cell-to-cell spread inhibiting antibodies constitute a correlate of protection against herpes simplex virus type 1 reactivations: A retrospective study
Source: Front Immunol. 2023 Mar 16;14:1143870. doi: 10.3389/fimmu.2023.1143870 (PMC10061111; doi:10.3389/fimmu.2023.1143870)
Supplement: Supplementary file 1 [file DataSheet_1.zip]

Archive with 19 entries (19 files):
- ICMJE forms/ICMJE_heilingloh.pdf
- ICMJE forms/ICMJE_Krawczyk.pdf
- ICMJE forms/ICMJE_rainer.pdf
- ICMJE forms/ICMJE_Trilling.pdf
- ICMJE forms/ICMJE_Witzke.pdf
- ICMJE forms/ICMJE-Alt.pdf
- ICMJE forms/ICMJE-Aufderhorst.pdf
- ICMJE forms/ICMJE-Brochhagen.pdf
- ICMJE forms/ICMJE-Dirks.pdf
- ICMJE forms/ICMJE-Dittmer.pdf
- ICMJE forms/ICMJE-Dittrich.pdf
- ICMJE forms/ICMJE-Giebel.pdf
- ICMJE forms/ICMJE-Lofti.pdf
- ICMJE forms/ICMJE-Otte.pdf
- ICMJE forms/ICMJE-Roggendorf.pdf
- ICMJE forms/ICMJE-Tertel.pdf
- ICMJE forms/ICMJE-Thümmler.pdf
- ICMJE forms/ICMJE-van de Sand.pdf
- ICMJE forms/ICMJE-Wolf.pdf
